# Supplementary material for: Hemizygous Le-Cre Transgenic Mice Have Severe Eye Abnormalities on Some Genetic Backgrounds in the Absence of LoxP Sites
Source: PLoS One. 2014 Oct 1;9(10):e109193. doi: 10.1371/journal.pone.0109193 (PMC4182886; doi:10.1371/journal.pone.0109193)
Supplement: Supplementary Data S1 — Supplementary Data for Figs. 3 & 6 and Figs. S1, S2 & S3. (XLSX) [file pone.0109193.s006.xlsx]

## Sheet: Data Figs 3 S1 S2
Supplementary Data for Fig. 3 and Supplementary Figs. S1 and S2
Data for Fig 3				Data for Suppl Fig S1				Data for Suppl Fig S2
Le-FP6 mice (stage 1) weight and eye measurements
Cre -ve wt		(Labelled WT +/+ on graphs)
weights (mg)	WT +/+			Whole eye diameter (mm)				Cornea diameter (mm)
Mouse no.	Left eye weight	Right eye weight		Mouse no.	Left eye	Right eye		Mouse no.	Left eye	Right eye
2	28.2	24.9		2	3.63	3.63		2	3.39	3.27
11	19.4	18		11	3.17	3.3		11	2.97	2.83
12	25.1	25.5		12	3.43	3.44		12	3.09	3.03
20	20.2	22.5		20	3.17	3.23		20	2.97	2.97
26	22.2	23		26	3.3	3.13		26	2.97	2.97
28	27.6	24		28	3.43	3.5		28	3.1	3.2
30	28	27.8		30	3.23	3.33		30	3.1	3.03
37	24.6	24.8		37	3.37	3.23		37	3.23	3.13
39	27.3	23.3		39	3.43	3.27		39	3.3	3.1
52	22.4	21.7		52	3.4	3.2		52	3	3
69	24.5	23.5		69	3.43	3.5		69	3.17	3.03
74	23.9	23		74	3.5	3.33		74	3.13	3.17
77	26.2	23.4		77	3.37	3.33		77	3.23	3.1
Cre -ve het		(Labelled WT fl/+ on graphs)
weights (mg)	WT fl/+			Whole eye diameter (mm)				Cornea diameter (mm)
Mouse no.	Left eye weight	Right eye weight		Mouse no.	Left eye	Right eye		Mouse no.	Left eye	Right eye
4	24.4	21		4	3.19	3.47		4	2.69	2.73
13	23.4	24.4		13	3.24	3.37		13	3.03	2.97
15	24.7	23.3		15	3.53	3.37		15	3.13	3.1
16	23.8	25.6		16	3.5	3.53		16	3.07	3.13
19	23.1	21.5		19	3.3	3.23		19	3.07	3.07
27	22.1	21.3		27	3.27	3.27		27	3	2.96
55	23.1	22.7		55	3.2	3.3		55	3	3.1
56	21.8	24.4		56	3.4	3.4		56	3.2	3.1
59	23.2	25.4		59	3.4	3.4		59	3.1	3
60	23.5	24.2		60	3.3	3.4		60	3.2	3.1
61	25	23		61	3.3	3.4		61	3.2	3
62	24.2	20		62	3.3	3.36		62	3.1	3
65	23	22.4		65	3.43	3.47		65	3.1	3.1
67	22.2	23		67	3.33	3.3		67	3.1	3.03
68	22.3	24.6		68	3.47	3.5		68	2.97	3.23
70	27.3	24.1		70	3.57	3.47		70	3.27	3.1
72	23.1	20.6		72	3.4	3.3		72	3.17	3.1
76	21.5			76	3.27			76	3.03
Cre +ve wt		(Labelled Cre +/+ on graphs)
weights (mg)	Cre +/+			Whole eye diameter (mm)				Cornea diameter (mm)
Mouse no.	Left eye weight	Right eye weight		Mouse no.	Left eye	Right eye		Mouse no.	Left eye	Right eye
17	22.7	21		17	3.37	3.24		17	3.07	3.06
14	26.1	20		14	3.17	3.4		14	2.83	2.97
25	20.6	19.3		25	3.2	3.27		25	2.8	2.97
33	21.9	21.8		33	3.27	3.27		33	3.1	3.1
34	21.8	22.2		34	3.13	3.13		34	2.83	2.9
40	25.1	25.4		40	3.23	3.23		40	3.03	3.1
41	25.7	25.3		41	3.33	3.3		41	3.1	3.23
43	25.2	21.8		43	3.2	3.23		43	3.03	3.1
44	26.2	24.4		44	3.33	3.23		44	3.17	3.1
54	22.7	23.6		54	3.2	3.2		54	3	3.1
66	23.2	21.9		66	3.43	3.3		66	3.03	3.1
71	22.3	20.5		71	3.33	3.27		71	3.1	3.07
73	19.1	18.5		73	3.1	2.9		73	2.9	2.63
57	24.7	21.1		57	3.3	3.2		57	3.1	3
58	22.4	22.3		58	3.1	3.2		58	3	3
Cre +ve het		(Labelled Cre fl/+ on graphs)
weights (mg)	Cre fl/+			Whole eye diameter (mm)				Cornea diameter (mm)
Mouse no.	Left eye weight	Right eye weight		Mouse no.	Left eye	Right eye		Mouse no.	Left eye	Right eye
3	14.6	21.8		3	3.63	3.49		3	3.19	3.2
18	19.2	22.2		18	3.09	3.24		18	3.06	2.93
21	21.5	22.8		21	3.23	3.23		21	3	3.03
22	24.2	20.5		22	3.17	3.13		22	2.9	3.03
23	23.6	18.9		23	3.13	3.2		23	2.83	2.97
24	22.6	22.6		24	3.27	3.2		24	2.97	2.97
29	23.4	25.9		29	3.07	3.07		29	2.77	2.77
31	24	23.5		31	3.27	3.23		31	3.1	2.97
35	8.2	20.3		35	2.17	2.97		35	1.43	2.43
36	21.7	21.4		36	3.1	3.13		36	2.9	2.87
38	24.9	18		38	3.17	2.97		38	3.03	2.67
42	25.2	21.8		42	3.33	3.3		42	3.33	3.3
53	18.1	22		53	3	3		53	2.6	2.8
63	4.8	5.6		63	2.07	2.07		63	0.93	1.47
64	8.7	5.3		64	2.3	2.4		64	1.67	1.87
75	22.2	18.2		75	3.23	3.17		75	2.9	3.1
Le-FP6 mice (stage 3) weight and eye measurements
Cre -ve wt		(Labelled WT +/+ on graphs)
weights (mg)				Whole eye diameter (mm)				Cornea diameter (mm)
Mouse no.	Left eye weight	Right eye weight		Mouse no.	Left eye	Right eye		Mouse no.	Left eye	Right eye
241	23.7	24.9		241	3.43333	3.36667		241	3.03333	3.13333
247	22.4	24.5		247	3.3	3.36667		247	3.23333	3.03333
256	25.7	24.7		256	3.43333	3.46667		256	3.26667	3.13333
257	23.5	25.5		257	3.46667	3.5		257	3.13333	3.1
259	16.5	21.7		259	3.33333	3.4		259	2.96667	3.1
261	23.9	21.7		261	3.43333	3.46667		261	3.1	3.16667
Cre -ve het		(Labelled WT fl/+ on graphs)
weights (mg)				Whole eye diameter (mm)				Cornea diameter (mm)
Mouse no.	Left eye weight	Right eye weight		Mouse no.	Left eye	Right eye		Mouse no.	Left eye	Right eye
237	26.1	22.3		237	3.43333	3.5		237	3.16667	3.06667
240	24.6	28.6		240	3.43333	3.3		240	3.1	3.1
242	25.2	24.6		242	3.36667	3.36667		242	3.03333	3
244	27.8	26.1		244	3.5	3.53333		244	3.1	3.2
248	22.7	24.6		248	3.2	3.36667		248	3	3.03333
249	24.7	23.9		249	3.43333	3.56667		249	3.16667	3.23333
260	24.8	24.1		260	3.43333	3.46667		260	3.1	3.23333
Cre +ve wt		(Labelled Cre +/+ on graphs)
weights (mg)				Whole eye diameter (mm)				Cornea diameter (mm)
Mouse no.	Left eye weight	Right eye weight		Mouse no.	Left eye	Right eye		Mouse no.	Left eye	Right eye
239	7.2	11.1		239	2.56667	2.66667		239	1.56667	2.2
243	21.9	22.6		243	3.36667	3.43333		243	2.93333	3.03333
245	11.7	10.5		245	2.56667	2.53333		245	2.23333	2.13333
246	18	8.7		246	3.23333	2.5		246	2.56667	2.1
253	5	3.6		253	2.23333	2.03333		253	1.36667	1.26667
258	22	23.3		258	3.3	3.36667		258	2.96667	3.1
270	7.5	7.5		270	2.23333	2.2		270	1.76667	1.63333
Cre +ve het		(Labelled Cre fl/+ on graphs)
weights (mg)				Whole eye diameter (mm)				Cornea diameter (mm)
Mouse no.	Left eye weight	Right eye weight		Mouse no.	Left eye	Right eye		Mouse no.	Left eye	Right eye
252	7.6	5.5		252	2.16667	2.13333		252	1.9	1.3
255	17.3	12.5		255	3.2	3.3		255	2.76667	2.56667
262	25.9	24.2		262	3.3	3.5		262	3.1	3.03333
263	22.4	21.5		263	3.23333	3.13333		263	2.96667	2.83333
267	5.1	5.7		267	2.1	1.96667		267	1.66667	1.46667
268	19.9	20.2		268	3.36667	3.36667		268	3.16667	3
FLE-FP6 mice (stage 4 cross to FVB) weights/measurements
Cre -ve wt		(Labelled WT +/+ on graphs)
weights (mg)				Whole eye diameter (mm)				Cornea diameter (mm)
Mouse no.	Left eye weight	Right eye weight		Mouse no.	Left eye	Right eye		Mouse no.	Left eye	Right eye
2	20.8	21		2	3.44	3.51		2	3.1	3
3	20.4	20.7		3	3.5	3.5		3	3.05	3.13
6	21.3	21.6		6	3.32	3.36		6	3.1	3.2
10	17.7	19.5		10	3.46	3.48		10	3.02	3.02
11	19.7	20.3		11	3.35	3.42		11	3.15	3.02
13	22	22.1		13	3.37	3.38		13	2.99	3
15	22.1	21.9		15	3.46	3.43		15	3.14	3.12
40	22.9	22.3		40	3.52	3.5		40	3.04	3
Cre -ve het		(Labelled WT fl/+ on graphs)
weights (mg)				Whole eye diameter (mm)				Cornea diameter (mm)
Mouse no.	Left eye weight	Right eye weight		Mouse no.	Left eye	Right eye		Mouse no.	Left eye	Right eye
7	19	20.3		7	3.49	3.52		7	3	3.15
8	19.6	20.6		8	3.51	3.5		8	3.12	3.15
12	17.8	18.5		12	3.46	3.47		12	3.2	3.2
18	23	22.6		18	3.5	3.489		18	3.14	3.13
21	20.4	21.9		21	3.51	3.46		21	3.03	3.1
32	21.2	21.7		32	3.47	3.47		32	3.17	3.2
41	22.8	22.1		41	3.5	3.5		41	3.01	3.05
Cre +ve wt		(Labelled Cre +/+ on graphs)
weights (mg)				Whole eye diameter (mm)				Cornea diameter (mm)
Mouse no.	Left eye weight	Right eye weight		Mouse no.	Left eye	Right eye		Mouse no.	Left eye	Right eye
4	20.2	21.3		4	3.45	3.44		4	3.2	3.25
5	18.1	19.4		5	3.23	3.13		5	3.1	3
9	15.9	16.2		9	2.8	2.89		9	2.7	2.65
20	19.6	19.5		20	2.95	3.1		20	2.7	2.9
54	18.5	19.3		54	3.1	2.9		54	2.98	2.8
55	18.6	18.9		55	3.2	3.1		55	3.05	3.05
Cre +ve het		(Labelled Cre fl/+ on graphs)
weights (mg)				Whole eye diameter (mm)				Cornea diameter (mm)
Mouse no.	Left eye weight	Right eye weight		Mouse no.	Left eye	Right eye		Mouse no.	Left eye	Right eye
14	8.5	8.3		14	2.3	2.24		14	2.05	1.95
17	13	13.5		17	2.7	2.68		17	2.4	2.5
28	10.1	10.4		28	2.5	2.7		28	2.35	2.4
29	10.1	10.6		29	2.8	2.85		29	2.6	2.45
30	10	11.1		30	2.55	2.7		30	2.33	2.4
31	8.4	9.3		31	2.2	2.11		31	1.98	1.96
33	9.2	8.7		33	2.4	2.45		33	1.95	2.02

## Sheet: Data Fig 6
Supplementary Data for Fig. 6
Corneal cell layer counts
Peripheral values are mean of two peripheral counts (P1 and P2)
Intermediate values are mean of two intermediate counts (I1 and I2)
Central values are mean of two central counts (C1 and C2)
Cre -ve wt		(Labelled WT +/+ on graphs)									Cre -ve het		(Labelled WT fl/+ on graphs)									Cre +ve wt		(Labelled Cre +/+ on graphs)									Cre +ve het		(Labelled Cre fl/+ on graphs)
Mouse	P1	P2	Peripheral	I1	I2	Intermediate	C1	C2	Central		Mouse	P1	P2	Peripheral	I1	I2	Intermediate	C1	C2	Central		Mouse	P1	P2	Peripheral	I1	I2	Intermediate	C1	C2	Central		Mouse	P1	P2	Peripheral	I1	I2	Intermediate	C1	C2	Central
37	5	5	5	6	6	6	7	6	6.5		67	5	4	4.5	5	6	5.5	6	6	6		66	5	4	4.5	5	5	5	6	6	6		63	4	4	4	4	4	4	5	5	5
74	5	5	5	5	6	5.5	6	6	6		72	5	5	5	5	6	5.5	6	7	6.5		71	5	5	5	5	6	5.5	6	6	6		64	1	2	1.5	2	2	2	3	3	3
52	5	5	5	6	6	6	7	7	7		57	5	5	5	6	6	6	7	7	7		43	5	5	5	6	6	6	7	6	6.5		3	1	2	1.5	2	2	2	3	3	3
2	5	5	5	5	5	5	6	6	6		58	5	5	5	6	6	6	6	6	6		109	5	4	4.5	5	5	5	6	6	6		95	3	3	3	4	3	3.5	4	4	4
											4	5	5	5	6	6	6	7	6	6.5
											68	5	5	5	6	6	6	6	6	6
Corneal thickness measurements (microns)
Peripheral values are mean of two peripheral measurements (P1 and P2)
Intermediate values are mean of two intermediate measurements (I1 and I2)
Central values are mean of two central measurements (C1 and C2)
Cre -ve wt		(Labelled WT +/+ on graphs)									Cre -ve het		(Labelled WT fl/+ on graphs)									Cre +ve wt		(Labelled Cre +/+ on graphs)									Cre +ve het		(Labelled Cre fl/+ on graphs)
Whole cornea											Whole cornea											Whole cornea											Whole cornea
Mouse	P1	P2	Peripheral	I1	I2	Intermediate	C1	C2	Central		Mouse	P1	P2	Peripheral	I1	I2	Intermediate	C1	C2	Central		Mouse	P1	P2	Peripheral	I1	I2	Intermediate	C1	C2	Central		Mouse	P1	P2	Peripheral	I1	I2	Intermediate	C1	C2	Central
37	143.41	152.64	148.025	153.28	179.52	166.4	184.9	197.45	191.175		67	110.23	136.13	123.18	114.72	128.06	121.39	137.32	133.94	135.63		66	132.24	125.72	128.98	127.29	130.44	128.865	132.27	136.88	134.575		3	84.93	71.5	78.215	127.18	122.82	125	148.88	144.89	146.885
74	152.4	121.54	136.97	143.89	144.33	144.11	207.7	176.84	192.27		72	137.95	135.14	136.545	139.22	158.53	148.875	209.49	203.25	206.37		71	137.66	100.15	118.905	152.43	129	140.715	164.58	163.25	163.915		63	94.95	110.88	102.915	104.69	121.05	112.87	135.35	121.05	128.2
52	132.37	153.33	142.85	194.24	162.17	178.205	203.35	176.32	189.835		57	122.25	125.07	123.66	145.28	122.88	134.08	152.42	162.33	157.375		43	123.91	153.83	138.87	183.32	142.74	163.03	162.38	162.44	162.41		64	106.34	117.85	112.095	123.55	128.1	125.825	142.69	128.1	135.395
2	122.3	126.97	124.635	133.24	168.85	151.045	172.98	155.31	164.145		58	130.08	133.7	131.89	164.9	142.68	153.79	187.96	181.53	184.745		109	108.79	88.61	98.7	135.36	102.97	119.165	112.96	118.74	115.85		95	74.06	74.5	74.28	72	72.6	72.3	79.32	72.6	75.96
											4	119.44	131.7	125.57	152.24	157.04	154.64	178.02	182.53	180.275
											68	108.39	120.88	114.635	128.47	132.2	130.335	203.11	193.62	198.365
Stroma + Endothelium											Stroma + Endothelium											Stroma + Endothelium											Stroma + Endothelium
Mouse	P1	P2	Peripheral	I1	I2	Intermediate	C1	C2	Central		Mouse	P1	P2	Peripheral	I1	I2	Intermediate	C1	C2	Central		Mouse	P1	P2	Peripheral	I1	I2	Intermediate	C1	C2	Central		Mouse	P1	P2	Peripheral	I1	I2	Intermediate	C1	C2	Central
37	118.46	129.3	123.88	120.14	142.95	131.545	146.34	155.96	151.15		67	87.72	102.62	95.17	87.89	99.57	93.73	108.37	102.74	105.555		66	101.62	94.83	98.225	96.58	95.94	96.26	100.62	99.88	100.25		3	78.22	57.54	67.88	115.45	96.39	105.92	122.78	124.05	123.415
74	116.95	89.96	103.455	103.95	116.88	110.415	172.59	147.77	160.18		72	114.16	110.57	112.365	112.95	121.55	117.25	167.13	163.85	165.49		71	104.28	75.11	89.695	121.22	93.6	107.41	129.83	126.31	128.07		63	72.47	83.79	78.13	82.06	92.19	87.125	108.15	104.93	106.54
52	106.16	125.54	115.85	160.51	125.88	143.195	172.39	147.88	160.135		57	91.58	92.2	91.89	108.01	88.54	98.275	119.45	127.06	123.255		43	99.25	122.08	110.665	145.34	104.68	125.01	120.52	121.71	121.115		64	100.14	106.77	103.455	114.89	110.28	112.585	126.89	125.54	126.215
2	100.77	100.12	100.445	108.48	136.37	122.425	137.95	124.37	131.16		58	115.68	110.47	113.075	144.77	110.91	127.84	154.28	146.61	150.445		109	91.77	75.18	83.475	107.64	83.49	95.565	88	96.39	92.195		95	64.92	64.77	64.845	57.4	58.03	57.715	64	57.33	60.665
											4	97.84	106.47	102.155	127.04	125.1	126.07	138.28	141.1	139.69
											68	83.59	77.12	80.355	89.07	87.1	88.085	160.61	146.8	153.705
Epithelium											Epithelium											Epithelium											Epithelium
Mouse	P1	P2	Peripheral	I1	I2	Intermediate	C1	C2	Central		Mouse	P1	P2	Peripheral	I1	I2	Intermediate	C1	C2	Central		Mouse	P1	P2	Peripheral	I1	I2	Intermediate	C1	C2	Central		Mouse	P1	P2	Peripheral	I1	I2	Intermediate	C1	C2	Central
37	24.95	23.34	24.145	33.14	36.57	34.855	38.56	41.49	40.025		67	22.51	33.51	28.01	26.83	28.49	27.66	28.95	31.2	30.075		66	30.62	30.89	30.755	30.71	34.5	32.605	31.65	37	34.325		3	6.71	13.96	10.335	11.73	26.43	19.08	26.1	20.84	23.47
74	35.45	31.58	33.515	39.94	27.45	33.695	35.11	29.07	32.09		72	23.79	24.57	24.18	26.27	36.98	31.625	42.36	39.4	40.88		71	33.38	25.04	29.21	31.21	35.4	33.305	34.75	36.94	35.845		63	22.48	27.09	24.785	22.63	28.86	25.745	27.2	16.12	21.66
52	26.21	27.79	27	33.73	36.29	35.01	30.96	28.44	29.7		57	30.67	32.87	31.77	37.27	34.34	35.805	32.97	35.27	34.12		43	24.66	31.75	28.205	37.98	38.06	38.02	41.86	40.73	41.295		64	6.2	11.08	8.64	8.66	17.82	13.24	15.8	2.56	9.18
2	21.53	26.85	24.19	24.76	32.48	28.62	35.03	30.94	32.985		58	14.4	23.23	18.815	20.13	31.77	25.95	33.68	34.92	34.3		109	17.02	13.43	15.225	27.72	19.48	23.6	24.96	22.35	23.655		95	9.14	9.73	9.435	14.6	14.57	14.585	15.32	15.27	15.295
											4	21.6	25.23	23.415	25.2	31.94	28.57	39.74	41.43	40.585
											68	24.8	43.76	34.28	39.4	45.1	42.25	42.5	46.82	44.66

## Sheet: Data suppl Fig S3
Supplementary Data for Supplementary Fig S3
	Wound diameter (microns)
	L = left eye; R = right eye		0h etc is time after wounding in hours
	Cre -ve wt		(Labelled WT +/+ on graphs)					Cre -ve het		(Labelled WT fl/+ on graphs)
	Mouse no.	0h	6h	12h	24h			Mouse no.	0h	6h	12h	24h
	145 L	1183.67	1013.61	445.578	0			143 L	1221.09	1044.22	663.265	0
	145 R	1098.64	982.993	537.415	0			143 R	1074.83	982.993	840.136	0
	149 L	1013.61	860.544	823.129	295.918			146 L	1078.23	670.068	387.755	0
	149 R	843.537	724.49	544.218	0			146 R	1261.9	945.578	700.68	0
	166 L	993.197	622.449	642.857	0			147 L	636.054	411.565	479.592	0
	166 R	867.347	792.517	431.973	340.136			147 R	955.782	714.286	408.163	0
	167 L	1040.82	1003.4	588.435	0			148 L	928.571	554.422	357.143	0
	167 R	1071.43	812.925	595.238	0			148 R	921.769	547.619	302.721	0
	163 L	1156.46	993.197	772.109	0			150 L	799.32	785.714	772.109	248.299
	163 R	931.973	782.313	653.061	0			150 R	894.558	602.041	585.034	0
	164 L	1098.64	986.395	574.83	0			158 L	1098.64	928.571	778.912	0
	164 R	1108.84	1017.01	544.218	336.735			158 R	1030.61	877.551	778.912	0
								159 L	1166.67	1047.62	1003.4	0
								159 R	1088.44	972.789	683.673	0
	Cre +ve wt		(Labelled Cre +/+ on graphs)					Cre +ve het		(Labelled Cre fl/+ on graphs)
	Mouse no.	0h	6h	12h	24h			Mouse no.	0h	6h	12h	24h
	140 L	976.19	731.293	513.605	0			141 L	1125.85	969.388	863.946	0
	140 R	959.184	727.891	374.15	0			141 R	1044.22	979.592	945.578	397.959
	142 L	1241.5	1074.83	976.19	0			152 L	1227.89	982.993	772.109	0
	142 R	1064.63	935.374	867.347	0			152 R	972.789	870.748	595.238	0
	151 L	863.946	789.116	571.429	0			157 L	935.374	874.15	714.286	629.252
	151 R	816.327	636.054	629.252	265.306			157 R	1183.67	962.585	863.946	462.585
	153 L	1112.24	853.741	602.041	0			160 L	1142.86	1034.01	1023.81	370.748
	153 R	969.388	799.32	693.878	0			160 R	1163.27	918.367	707.483	510.204
	154 L	1057.82	843.537	431.973	0			168 L	1187.07	1027.21	962.585	663.265
	154 R	1095.24	816.327	517.007	0			168 R	1064.63	982.993	819.728	0
	156 L	1105.44	955.782	642.857	312.925
	156R	1040.82	955.782	721.088	244.898
	161 L	979.592	887.755	659.864	0
	161 R	911.565	673.469	316.327	326.531
	Pax6+/-
	Eye no	0h	6h	12h	24h
	1L	935.374	979.592	1034.01	343.537
	1R	976.19	809.524	693.878	530.612
	2L	1136.05	870.748	819.728	374.15
	2R	904.762	1037.41	901.361	574.83
	3L	911.565	901.361	867.347	612.245
	3R	1017.01	1241.5	850.34	476.19
	4L	1057.82	1027.21	700.68	384.354
	4R	931.973	908.163	751.701	350.34
	5L	1030.61	877.551	761.905	0
	5R	1122.45	1159.86	642.857	469.388
	6L	1006.8	1088.44	738.095	0
	6R	1017.01	1040.82	775.51	0
